# Supplementary material for: Quantitative Analyses of the Yeast Oxidative Protein Folding Pathway In Vitro and In Vivo
Source: Antioxid Redox Signal. 2019 Jun 24;31(4):261–74. doi: 10.1089/ars.2018.7615 (PMC6602113; doi:10.1089/ars.2018.7615)
Supplement: Supplemental data [file Supp_Table1.csv]

ORF	Cys	proteins_per_cell	degradation
YGL212W	1	2424	0
YGR199W	13	1524	0.0001
YKL175W	14	1526	0.0001
YIL169C	20	3007	0.0001
YGL156W	17	3325	0.0001
YOL155C	13	3588	0.0001
YBR207W	7	4086	0.0001
YHR060W	1	5563	0.0001
YBR283C	4	10343	0.0001
YEL027W	6	10368	0.0001
YLR178C	2	11477	0.0001
YOL154W	6	11598	0.0001
YDL082W	0	50041	0.0001
YCL030C	11	74324	0.0001
YJL052W	2	132138	0.0001
YDL075W	0	162099	0.0001
YBR072W	0	201437	0.0001
YJR009C	2	286966	0.0001
YGR254W	1	361964	0.0001
YLR417W	12	1738	0.0002
YGR125W	12	1694	0.0003
YGL180W	12	1823	0.0003
YLR170C	3	2649	0.0003
YMR071C	3	5718	0.0003
YCR034W	5	9199	0.0003
YNL160W	2	17040	0.0003
YLR303W	1	164250	0.0003
YLR431C	4	879	0.0004
YDR284C	3	2927	0.0004
YJL171C	9	7206	0.0004
YMR105C	6	33735	0.0004
YJL034W	1	50783	0.0004
YER044C	2	3066	0.0005
YML130C	14	5680	0.0005
YCR002C	1	9626	0.0005
YHR179W	0	37036	0.0005
YGL009C	11	83442	0.0005
YIL048W	17	2511	0.0006
YOR175C	9	3549	0.0006
YDR518W	5	7308	0.0006
YLR378C	3	23384	0.0006
YPR165W	7	23479	0.0006
YHR087W	0	43673	0.0006
YEL060C	4	52920	0.0006
YLR354C	2	66438	0.0006
YGL253W	4	177175	0.0006
YAL005C	3	526409	0.0006
YDL077C	17	1616	0.0007
YPL065W	1	1764	0.0007
YIL040W	2	2164	0.0007
YKL103C	5	9685	0.0007
YDR214W	3	16602	0.0007
YHR208W	4	48648	0.0007
YMR186W	0	218787	0.0007
YCR012W	1	1048126	0.0007
YHR174W	1	1392599	0.0007
YOR087W	9	2461	0.0008
YDR196C	4	3388	0.0008
YOL031C	4	3492	0.0008
YML075C	17	4674	0.0008
YHL003C	5	4928	0.0008
YHR026W	3	10377	0.0008
YLR179C	2	16619	0.0008
YPR183W	3	19173	0.0008
YOR230W	2	30576	0.0008
YBR249C	5	36221	0.0008
YBR191W	1	61140	0.0008
YKL152C	0	314818	0.0008
YLL024C	3	468933	0.0008
YOR149C	6	773	0.0009
YJR040W	14	1218	0.0009
YLR119W	1	2007	0.0009
YPR105C	4	2208	0.0009
YLR396C	7	2218	0.0009
YLL031C	12	2376	0.0009
YJR134C	2	2801	0.0009
YNR019W	8	2973	0.0009
YKL135C	14	3662	0.0009
YBR096W	9	4066	0.0009
YLR450W	19	4108	0.0009
YKR068C	6	5096	0.0009
YKL073W	3	5361	0.0009
YLR100W	1	8316	0.0009
YFR024C-A	1	9194	0.0009
YJR117W	3	9232	0.0009
YGL200C	3	11208	0.0009
YEL051W	0	11441	0.0009
YDL100C	7	17434	0.0009
YOR270C	7	27805	0.0009
YGL202W	4	30415	0.0009
YOR198C	0	31781	0.0009
YCL043C	6	31843	0.0009
YNL079C	0	37801	0.0009
YGR037C	0	48431	0.0009
YNL055C	2	70179	0.0009
YLR259C	5	76659	0.0009
YDR226W	1	85433	0.0009
YGR180C	2	86119	0.0009
YPL106C	5	90823	0.0009
YOR020C	0	99466	0.0009
YBR196C	0	178027	0.0009
YGR192C	2	1371127	0.0009
YHR079C	14	716	0.001
YPL045W	15	1943	0.001
YDR484W	6	2665	0.001
YHR181W	4	2739	0.001
YBR288C	7	2789	0.001
YOR132W	1	2857	0.001
YNL263C	3	3019	0.001
YJL053W	4	3245	0.001
YDR476C	3	3567	0.001
YKL006C-A	0	3697	0.001
YHR072W	15	3988	0.001
YNL219C	11	4112	0.001
YAR042W	8	4704	0.001
YDR135C	20	4726	0.001
YGL012W	12	5157	0.001
YLL048C	15	6062	0.001
YJR088C	4	7001	0.001
YKL094W	4	7916	0.001
YGL001C	5	8043	0.001
YPL019C	2	10957	0.001
YKL212W	4	12499	0.001
YEL031W	13	14206	0.001
YER062C	3	18882	0.001
YKL080W	1	20406	0.001
YPR036W	7	21220	0.001
YJL080C	4	36064	0.001
YDL083C	0	49721	0.001
YJR045C	0	55533	0.001
YIL051C	1	57072	0.001
YPL231W	10	58983	0.001
YER074W	0	65998	0.001
YFR053C	4	81363	0.001
YMR230W	0	88876	0.001
YKL182W	15	94907	0.001
YJL138C	3	97086	0.001
YLL050C	1	161500	0.001
YAL038W	7	218375	0.001
YLR355C	3	229408	0.001
YDR050C	2	364775	0.001
YKL060C	5	1160837	0.001
YLR044C	4	1334957	0.001
YLR238W	5	669	0.0011
YGL124C	13	1041	0.0011
YDL113C	2	2305	0.0011
YDR498C	5	2360	0.0011
YHR045W	9	2707	0.0011
YNL297C	33	2913	0.0011
YLR386W	13	3294	0.0011
YPL227C	5	3342	0.0011
YIL162W	2	3558	0.0011
YPR029C	9	4362	0.0011
YHR012W	5	4524	0.0011
YGL210W	3	4583	0.0011
YKL179C	1	5272	0.0011
YKL154W	3	5400	0.0011
YMR202W	2	5539	0.0011
YPL085W	3	5683	0.0011
YPR063C	3	5750	0.0011
YDL225W	2	6398	0.0011
YBR171W	3	6766	0.0011
YNL149C	0	7240	0.0011
YGL167C	14	7592	0.0011
YBR164C	1	7659	0.0011
YHR098C	18	7739	0.0011
YAL007C	2	8087	0.0011
YFL004W	1	8379	0.0011
YER004W	2	8395	0.0011
YDL095W	9	8666	0.0011
YLR025W	0	8899	0.0011
YMR149W	2	9012	0.0011
YDL015C	3	9036	0.0011
YEL013W	13	9747	0.0011
YDR304C	2	12524	0.0011
YNR021W	3	14514	0.0011
YML100W	7	14894	0.0011
YJL012C	4	15245	0.0011
YKL196C	3	15308	0.0011
YHR190W	8	15452	0.0011
YIR037W	3	15848	0.0011
YER120W	2	17390	0.0011
YGR020C	0	18370	0.0011
YLR301W	1	22397	0.0011
YOR007C	1	22609	0.0011
YOR122C	1	22725	0.0011
YFL038C	4	25666	0.0011
YDR002W	3	29851	0.0011
YLR120C	4	31169	0.0011
YDR454C	1	32424	0.0011
YHR141C	5	34104	0.0011
YDR033W	10	34818	0.0011
YHR019C	9	36180	0.0011
YJL167W	6	38045	0.0011
YJL177W	0	39457	0.0011
YLR293C	3	43532	0.0011
YGL245W	7	44909	0.0011
YMR242C	0	50253	0.0011
YLR448W	0	51636	0.0011
YPL160W	13	52163	0.0011
YCR053W	2	55453	0.0011
YHR193C	0	72957	0.0011
YGL030W	0	74292	0.0011
YBR011C	1	78944	0.0011
YGL103W	0	83111	0.0011
YGR034W	0	83116	0.0011
YGR085C	1	89252	0.0011
YOL040C	0	94004	0.0011
YMR205C	11	94449	0.0011
YDR418W	1	95906	0.0011
YDR099W	1	98447	0.0011
YKL056C	1	100390	0.0011
YNL178W	1	102188	0.0011
YGL147C	1	102286	0.0011
YLL045C	1	112665	0.0011
YDR064W	0	118213	0.0011
YHL015W	0	119955	0.0011
YJR123W	1	123614	0.0011
YBL027W	0	128107	0.0011
YLR340W	0	130203	0.0011
YDR450W	1	130570	0.0011
YFL039C	4	134173	0.0011
YOL039W	0	146493	0.0011
YGL123W	1	152569	0.0011
YMR116C	2	155688	0.0011
YML028W	2	171402	0.0011
YDR155C	2	172968	0.0011
YDL081C	0	177290	0.0011
YDL055C	3	200295	0.0011
YLR109W	3	354824	0.0011
YBR201W	3	553	0.0012
YMR119W	19	718	0.0012
YER005W	11	1278	0.0012
YIL173W	35	1310	0.0012
YJL134W	13	1422	0.0012
YLL014W	1	2148	0.0012
YJL204C	10	2246	0.0012
YOR036W	0	2291	0.0012
YNL130C	8	2644	0.0012
YER166W	25	3151	0.0012
YDR320C	2	3263	0.0012
YNR030W	4	3277	0.0012
YBR162W-A	0	3342	0.0012
YMR298W	5	3427	0.0012
YNR026C	3	3593	0.0012
YBR002C	5	3614	0.0012
YJL154C	18	3728	0.0012
YBR110W	7	3810	0.0012
YGR261C	12	4048	0.0012
YEL022W	17	4103	0.0012
YCR043C	5	4363	0.0012
YGR048W	2	4367	0.0012
YDR358W	4	4652	0.0012
YPR091C	2	4757	0.0012
YJR143C	11	4848	0.0012
YOR288C	4	4861	0.0012
YLR292C	3	5027	0.0012
YLR181C	4	5031	0.0012
YMR152W	3	5137	0.0012
YPR114W	4	5217	0.0012
YLR262C	3	5719	0.0012
YDR292C	4	5833	0.0012
YHR039C	16	5861	0.0012
YOR165W	5	6109	0.0012
YIL027C	1	6171	0.0012
YLR268W	2	6359	0.0012
YDR189W	2	6527	0.0012
YPL094C	3	7343	0.0012
YHR108W	3	8136	0.0012
YPL243W	4	8218	0.0012
YOR086C	7	8274	0.0012
YER031C	3	9765	0.0012
YOR216C	0	9884	0.0012
YER072W	1	10467	0.0012
YML001W	4	11214	0.0012
YEL002C	4	14068	0.0012
YLR447C	6	14879	0.0012
YML012W	2	15776	0.0012
YGR167W	0	15940	0.0012
YOR285W	1	18914	0.0012
YPR028W	0	21538	0.0012
YCL035C	2	22433	0.0012
YFL005W	3	24546	0.0012
YFL018C	5	24993	0.0012
YDR172W	5	28454	0.0012
YHR039C-A	0	35111	0.0012
YIL133C	0	35234	0.0012
YML008C	4	36824	0.0012
YDR233C	4	42171	0.0012
YBR127C	1	45152	0.0012
YGR285C	1	46132	0.0012
YOR332W	0	51278	0.0012
YHR064C	2	53216	0.0012
YOR234C	0	53362	0.0012
YLR029C	1	61327	0.0012
YDL136W	1	62113	0.0012
YNL096C	0	64051	0.0012
YNL069C	0	64233	0.0012
YBL092W	0	66342	0.0012
YCR031C	1	68874	0.0012
YER165W	3	71808	0.0012
YKL081W	2	73592	0.0012
YGL031C	0	74903	0.0012
YPL143W	0	75015	0.0012
YDL229W	3	76198	0.0012
YLR150W	0	78258	0.0012
YBR031W	1	81725	0.0012
YLR441C	1	88137	0.0012
YOR369C	0	92317	0.0012
YBL072C	2	92966	0.0012
YOL127W	0	103276	0.0012
YJL136C	1	103726	0.0012
YDR447C	1	107682	0.0012
YDR385W	8	120360	0.0012
YPL249C-A	0	166460	0.0012
YHL033C	1	188028	0.0012
YDR382W	0	199127	0.0012
YOR096W	0	202553	0.0012
YBR118W	7	728695	0.0012
YOL138C	23	1014	0.0013
YOR219C	0	1206	0.0013
YLR207W	7	1614	0.0013
YER113C	14	1870	0.0013
YKL203C	31	1896	0.0013
YGR263C	9	2160	0.0013
YLR148W	12	2306	0.0013
YLR440C	8	2381	0.0013
YGL145W	5	2906	0.0013
YNL048W	7	3064	0.0013
YPL259C	5	3107	0.0013
YJR131W	5	3396	0.0013
YNL156C	7	3447	0.0013
YHR028C	1	3600	0.0013
YAL026C	13	3602	0.0013
YLR324W	1	3685	0.0013
YLR220W	0	3750	0.0013
YGL065C	6	3939	0.0013
YLL023C	2	4048	0.0013
YGL112C	2	4217	0.0013
YIL039W	6	4402	0.0013
YIR022W	1	4420	0.0013
YLR078C	0	4695	0.0013
YGL231C	0	4700	0.0013
YNL181W	5	4868	0.0013
YKL165C	5	4895	0.0013
YER083C	0	5182	0.0013
YDR481C	3	5198	0.0013
YDL212W	5	5566	0.0013
YBL017C	37	5797	0.0013
YBR170C	10	6257	0.0013
YPL246C	3	7190	0.0013
YNL111C	0	7894	0.0013
YMR243C	5	8333	0.0013
YDR062W	14	9008	0.0013
YML125C	1	9745	0.0013
YJL117W	1	9882	0.0013
YML072C	8	10834	0.0013
YMR183C	3	11625	0.0013
YNL258C	7	12546	0.0013
YCR028C-A	0	17843	0.0013
YLR372W	5	18309	0.0013
YBR181C	1	32601	0.0013
YNL135C	1	42866	0.0013
YLR043C	2	53085	0.0013
YLR153C	6	68933	0.0013
YBR048W	2	78265	0.0013
YDL185W	12	82887	0.0013
YFL014W	0	86914	0.0013
YOR063W	2	89803	0.0013
YOL109W	0	93784	0.0013
YDR471W	0	115904	0.0013
YEL034W	2	120007	0.0013
YLR249W	15	341929	0.0013
YMR013C	8	588	0.0014
YBL082C	10	1693	0.0014
YDR425W	4	1709	0.0014
YJL073W	7	1893	0.0014
YJR031C	16	2010	0.0014
YNL041C	5	2301	0.0014
YPL051W	2	2968	0.0014
YLR219W	0	3096	0.0014
YDR406W	29	3345	0.0014
YMR161W	0	3606	0.0014
YMR264W	1	3996	0.0014
YDR011W	26	4255	0.0014
YDR348C	0	4426	0.0014
YPL195W	12	4786	0.0014
YNL087W	8	5283	0.0014
YPR113W	5	5489	0.0014
YGL022W	5	5581	0.0014
YBR139W	11	5613	0.0014
YGL020C	0	5793	0.0014
YDR294C	9	5993	0.0014
YAL023C	11	6249	0.0014
YAL030W	1	6395	0.0014
YCL045C	6	7530	0.0014
YKL065C	2	7581	0.0014
YKR092C	0	9596	0.0014
YOR153W	28	14232	0.0014
YMR303C	8	14302	0.0014
YML048W	2	15027	0.0014
YBR286W	4	19333	0.0014
YLR197W	4	30863	0.0014
YMR108W	3	37533	0.0014
YJR105W	3	48564	0.0014
YGR209C	2	58815	0.0014
YLR180W	5	69028	0.0014
YGR282C	4	70525	0.0014
YPL154C	4	76343	0.0014
YER043C	11	108687	0.0014
YJR054W	7	592	0.0015
YJR138W	16	1116	0.0015
YOR106W	4	1566	0.0015
YOL018C	3	1726	0.0015
YHR102W	8	1743	0.0015
YJL044C	7	2159	0.0015
YNL051W	2	2175	0.0015
YGL223C	5	2508	0.0015
YFR041C	2	2856	0.0015
YDR468C	2	2940	0.0015
YBL101C	7	2964	0.0015
YBL011W	9	2980	0.0015
YNL265C	4	3260	0.0015
YLR026C	0	3543	0.0015
YBR273C	4	3635	0.0015
YNR006W	10	3718	0.0015
YMR022W	3	3989	0.0015
YMR054W	7	5506	0.0015
YJL192C	0	5663	0.0015
YMR197C	0	6205	0.0015
YLR229C	7	6322	0.0015
YAL042W	10	6376	0.0015
YKL077W	2	7300	0.0015
YEL001C	1	7402	0.0015
YGR157W	8	7515	0.0015
YDL072C	2	8802	0.0015
YJL002C	2	10421	0.0015
YJL172W	4	10909	0.0015
YDR513W	2	18348	0.0015
YNL112W	5	25092	0.0015
YOR317W	13	26681	0.0015
YJL130C	23	38391	0.0015
YER091C	3	249738	0.0015
YMR281W	2	1330	0.0016
YOL065C	9	1347	0.0016
YAL058W	6	1571	0.0016
YMR231W	18	2359	0.0016
YNR008W	5	2464	0.0016
YKL063C	1	2891	0.0016
YGR038W	1	3504	0.0016
YOR336W	11	4128	0.0016
YBR205W	7	4140	0.0016
YDR119W	17	4306	0.0016
YOR103C	5	4585	0.0016
YDR056C	3	4596	0.0016
YJL097W	2	5153	0.0016
YNL280C	7	5413	0.0016
YFL048C	2	6683	0.0016
YMR123W	1	6995	0.0016
YDL046W	4	7124	0.0016
YLR093C	3	7602	0.0016
YGL051W	2	1163	0.0017
YFR019W	26	1181	0.0017
YAR033W	2	1401	0.0017
YOR321W	11	2648	0.0017
YBR093C	10	3750	0.0017
YML067C	4	4191	0.0017
YKR067W	8	4288	0.0017
YBR092C	8	5921	0.0017
YBR015C	7	7649	0.0017
YKR014C	3	10657	0.0017
YBL030C	4	36450	0.0017
YDR137W	6	1616	0.0018
YKR031C	16	1654	0.0018
YKL061W	1	2281	0.0018
YEL043W	5	2452	0.0018
YLR240W	11	2711	0.0018
YMR052W	1	3232	0.0018
YNR067C	2	3502	0.0018
YOR320C	4	3642	0.0018
YDL193W	4	3729	0.0018
YKL008C	4	4505	0.0018
YOL088C	8	4550	0.0018
YDL121C	0	5396	0.0018
YDL128W	3	6108	0.0018
YCL017C	6	7165	0.0018
YDR297W	1	9201	0.0018
YGL055W	4	9820	0.0018
YBR106W	1	33785	0.0018
YDR128W	26	733	0.0019
YIL088C	8	1340	0.0019
YCR094W	6	1751	0.0019
YJL139C	7	1759	0.0019
YPL006W	39	2122	0.0019
YGL006W	17	2974	0.0019
YGL226C-A	1	4623	0.0019
YGL027C	8	5156	0.0019
YER019C-A	0	6520	0.0019
YJR104C	2	123346	0.0019
YOL086C	8	275318	0.0019
YGL098W	0	1600	0.002
YIL085C	14	2789	0.002
YDR221W	18	3289	0.002
YFL041W	4	4061	0.002
YDR411C	5	4156	0.002
YLR257W	1	15013	0.002
YDR080W	12	1657	0.0021
YLR050C	3	1718	0.0021
YDR422C	4	2052	0.0021
YDR452W	5	3170	0.0021
YOR327C	1	4719	0.0021
YGL008C	9	136434	0.0021
YNL217W	6	1400	0.0022
YNL192W	16	2599	0.0022
YBL078C	1	3651	0.0022
YOR089C	2	9711	0.0022
YMR171C	6	1823	0.0023
YLR299W	6	1940	0.0023
YAL014C	2	2034	0.0023
YLR034C	10	3021	0.0023
YKR020W	0	3220	0.0023
YOL060C	6	3229	0.0023
YML013W	6	3712	0.0023
YOR171C	12	3871	0.0023
YDR519W	2	8179	0.0023
YMR307W	14	25599	0.0023
YNL291C	15	1835	0.0024
YDR229W	3	3998	0.0024
YHR135C	4	4676	0.0024
YPL186C	0	5722	0.0024
YJL186W	7	6744	0.0024
YEL042W	11	7121	0.0024
YMR173W	0	20276	0.0024
YOR307C	5	1461	0.0025
YDR261C	6	2559	0.0025
YIL005W	9	3475	0.0025
YBR069C	14	4583	0.0025
YPL207W	25	4714	0.0025
YOL030W	8	6683	0.0025
YHR036W	6	1569	0.0026
YKL119C	2	3628	0.0026
YKL174C	8	855	0.0027
YHR202W	7	1067	0.0027
YHL002W	2	3141	0.0027
YJL174W	3	4042	0.0027
YMR272C	7	4610	0.0027
YOR075W	4	2090	0.0028
YLL015W	17	2746	0.0028
YIR014W	7	3353	0.0028
YML128C	0	8611	0.0028
YGL203C	7	4831	0.0029
YBR162C	12	7906	0.0029
YPL061W	7	249492	0.0029
YHR132C	7	4669	0.003
YBR023C	22	2514	0.0031
YGL038C	1	4085	0.0031
YDR483W	8	9604	0.0031
YLR350W	0	3970	0.0032
YLR342W	33	9721	0.0032
YGL053W	4	2119	0.0033
YNL238W	8	2271	0.0033
YGR189C	2	8283	0.0036
YOR316C	5	3184	0.0037
YGL028C	6	7090	0.0037
YGR279C	5	12093	0.0037
YBR187W	1	2246	0.0038
YOR099W	7	6889	0.0038
YEL040W	12	7202	0.0039
YJR004C	7	2660	0.004
YDR040C	16	3059	0.0041
YDR508C	13	18931	0.0041
YPR159W	6	5161	0.0042
YMR215W	6	6868	0.0042
YHR142W	9	2361	0.0043
YHR138C	1	7699	0.0044
YHR007C	4	21584	0.0044
YER001W	10	3767	0.0045
YBR014C	1	4701	0.0045
YDR351W	17	1028	0.0047
YDR492W	11	1710	0.0048
YDL010W	1	2817	0.0048
YMR058W	6	11340	0.0048
YPL053C	7	3631	0.005
YMR305C	5	7098	0.0051
YBR199W	8	4666	0.0052
YLR390W-A	8	11611	0.0052
YLR056W	4	9001	0.0054
YMR015C	12	9136	0.0055
YBR078W	4	21808	0.0056
YIR033W	14	1441	0.0057
YDR313C	20	1410	0.0058
YAR031W	5	1125	0.0059
YKL062W	4	3088	0.0061
YDR055W	4	4832	0.0062
YHR050W	7	933	0.0063
YIL140W	4	1859	0.0068
YKR093W	12	2760	0.0073
YOL011W	9	1984	0.0074
YLR300W	8	10402	0.0075
YDL204W	0	6049	0.0079
YNR028W	2	2796	0.008
YNL066W	11	4785	0.008
YJL158C	6	8551	0.0082
YER100W	1	3863	0.0083
YLR286C	12	7522	0.0083
YGR175C	7	25839	0.0083
YDR342C	11	8662	0.0091
YDR262W	1	2284	0.0117
YHR175W	7	2349	0.0119
YGR106C	4	11076	0.0128
YDR086C	1	29674	0.0172
YNL115C	3	3173	0.0188
YKR042W	10	10578	0.0206
YMR297W	12	14361	0.0207
YIL123W	10	4067	0.0224
YKL096W	0	9067	0.0226
YKR013W	4	2101	0.0254
YNL327W	5	4339	0.0273
YKL163W	4	895	0.0574
YKL164C	4	4281	0.0574
YLR110C	3	172318	0.0691
YIR039C	6	125	0.0012
YFL062W	8	224	0.0012
YDR522C	4	238	0.0012
YHL028W	12	320	0.0012
YKR061W	10	345	0.0012
YJR161C	10	351	0.0012
YNL325C	11	457	0.0012
YPR026W	5	474	0.0012
YNL029C	13	515	0.0012
YHR176W	3	531	0.0012
YOR324C	5	539	0.0012
YDL093W	15	540	0.0012
YML132W	9	575	0.0012
YNL008C	15	575	0.0012
YMR088C	9	605	0.0012
YNL275W	10	644	0.0012
YBR004C	8	648	0.0012
YLR023C	8	652	0.0012
YOR067C	8	695	0.0012
YBR243C	10	744	0.0012
YBR183W	5	751	0.0012
YEL064C	11	759	0.0012
YOR092W	9	792	0.0012
YEL004W	9	795	0.0012
YHL040C	10	823	0.0012
YNR061C	3	833	0.0012
YHL008C	3	843	0.0012
YNL054W	4	931	0.0012
YDR270W	28	935	0.0012
YHR204W	11	944	0.0012
YFL025C	9	949	0.0012
YMR162C	21	958	0.0012
YLR408C	2	976	0.0012
YGR170W	15	1001	0.0012
YPL076W	2	1016	0.0012
YDR349C	5	1023	0.0012
YOL084W	13	1036	0.0012
YCL063W	5	1041	0.0012
YOL110W	5	1051	0.0012
YHL019C	9	1053	0.0012
YCL038C	5	1068	0.0012
YCL051W	8	1086	0.0012
YLR121C	4	1090	0.0012
YMR306W	26	1106	0.0012
YLL055W	4	1122	0.0012
YBR302C	9	1138	0.0012
YIL158W	2	1145	0.0012
YCR068W	18	1150	0.0012
YBL020W	7	1157	0.0012
YNL058C	0	1162	0.0012
YDL180W	9	1170	0.0012
YER011W	0	1171	0.0012
YMR160W	8	1228	0.0012
YLR037C	0	1241	0.0012
YPR003C	11	1242	0.0012
YLR297W	1	1251	0.0012
YCL008C	2	1265	0.0012
YJL116C	10	1305	0.0012
YNL101W	4	1305	0.0012
YLR242C	8	1322	0.0012
YDR437W	2	1335	0.0012
YER119C	10	1337	0.0012
YGR227W	8	1357	0.0012
YKL146W	9	1367	0.0012
YKL034W	10	1377	0.0012
YGL032C	3	1388	0.0012
YPL175W	7	1390	0.0012
YJL004C	2	1405	0.0012
YNL321W	16	1411	0.0012
YOL013C	9	1435	0.0012
YLR073C	3	1453	0.0012
YOR049C	6	1495	0.0012
YCR067C	2	1502	0.0012
YDR057W	9	1507	0.0012
YDR410C	3	1508	0.0012
YCR048W	12	1529	0.0012
YJR013W	6	1571	0.0012
YNL146W	0	1584	0.0012
YPL087W	4	1606	0.0012
YJR118C	2	1617	0.0012
YJL059W	7	1656	0.0012
YHR101C	4	1663	0.0012
YOR079C	4	1688	0.0012
YJL212C	12	1707	0.0012
YNL326C	15	1707	0.0012
YML019W	7	1708	0.0012
YHR143W	1	1715	0.0012
YLR194C	1	1726	0.0012
YDR420W	5	1783	0.0012
YIL067C	15	1802	0.0012
YNL046W	2	1813	0.0012
YNL093W	4	1877	0.0012
YBR131W	10	1890	0.0012
YHR139C	2	1897	0.0012
YKR030W	4	1904	0.0012
YOR009W	5	1925	0.0012
YGL010W	2	1931	0.0012
YOL119C	13	1937	0.0012
YNL336W	10	1951	0.0012
YHR096C	15	1959	0.0012
YNR039C	4	1968	0.0012
YDR307W	12	2002	0.0012
YJR001W	14	2023	0.0012
YBR290W	1	2036	0.0012
YBR132C	14	2040	0.0012
YNL305C	7	2063	0.0012
YNL176C	2	2064	0.0012
YGL126W	10	2069	0.0012
YOL107W	3	2088	0.0012
YPL163C	2	2095	0.0012
YJR102C	4	2111	0.0012
YLL051C	13	2117	0.0012
YAL028W	4	2156	0.0012
YLR084C	10	2159	0.0012
YOR161C	12	2188	0.0012
YGR036C	5	2202	0.0012
YOR002W	9	2213	0.0012
YDR456W	7	2225	0.0012
YDL211C	2	2233	0.0012
YGL079W	1	2307	0.0012
YEL065W	11	2354	0.0012
YGR295C	6	2376	0.0012
YDR144C	5	2436	0.0012
YCL052C	5	2437	0.0012
YPL162C	6	2490	0.0012
YBR005W	1	2496	0.0012
YBR241C	8	2511	0.0012
YMR006C	10	2522	0.0012
YBR070C	4	2567	0.0012
YJR153W	9	2578	0.0012
YML059C	10	2593	0.0012
YAL002W	26	2602	0.0012
YJR044C	4	2630	0.0012
YBR287W	3	2715	0.0012
YJL079C	4	2725	0.0012
YDR069C	20	2727	0.0012
YGR206W	3	2755	0.0012
YCL069W	7	2772	0.0012
YGR014W	2	2778	0.0012
YNL006W	7	2816	0.0012
YMR195W	2	2824	0.0012
YGL084C	6	2827	0.0012
YER123W	13	2841	0.0012
YJR151C	19	2844	0.0012
YHR123W	6	2851	0.0012
YCR044C	12	2905	0.0012
YIL090W	14	2974	0.0012
YBR161W	5	3015	0.0012
YDR486C	0	3119	0.0012
YNR044W	11	3121	0.0012
YJL024C	2	3144	0.0012
YGR105W	0	3155	0.0012
YOR044W	3	3208	0.0012
YMR008C	9	3245	0.0012
YLR040C	0	3265	0.0012
YPL236C	10	3288	0.0012
YHR105W	3	3395	0.0012
YML071C	6	3495	0.0012
YMR292W	0	3615	0.0012
YOR383C	0	3625	0.0012
YER074W-A	0	3784	0.0012
YIL015W	9	3793	0.0012
YKL004W	7	3942	0.0012
YBL102W	5	4102	0.0012
YPL234C	5	4132	0.0012
YDR352W	6	4153	0.0012
YJL078C	11	4201	0.0012
YKR007W	2	4240	0.0012
YDR302W	4	4254	0.0012
YER150W	3	4389	0.0012
YML018C	4	4479	0.0012
YLR064W	3	4543	0.0012
YMR214W	8	4577	0.0012
YIL004C	0	4928	0.0012
YGR172C	2	4940	0.0012
YBR036C	7	4948	0.0012
YPL130W	1	5335	0.0012
YOR382W	0	5744	0.0012
YNL190W	0	6045	0.0012
YAR071W	9	6082	0.0012
YLR205C	3	6086	0.0012
YDL123W	6	6218	0.0012
YDR100W	1	7018	0.0012
YER026C	5	7353	0.0012
YBR054W	5	7569	0.0012
YNL300W	0	7586	0.0012
YMR200W	3	7648	0.0012
YBR293W	8	8712	0.0012
YGL054C	2	8896	0.0012
YNL322C	0	9573	0.0012
YJL159W	4	9953	0.0012
YER053C-A	0	10288	0.0012
YHR215W	9	11532	0.0012
YBR159W	5	11563	0.0012
YBL040C	0	12097	0.0012
YNL086W	0	12303	0.0012
YDL232W	0	15600	0.0012
YAR050W	16	16097	0.0012
YBR067C	0	16419	0.0012
YKR039W	6	19260	0.0012
YOR214C	0	21663	0.0012
YMR251W-A	0	23107	0.0012
YCL025C	11	27283	0.0012
YEL030W	0	33685	0.0012
YNL302C	0	73146	0.0012
YGR027C	0	82159	0.0012
YKL096W-A	0	87978	0.0012
YLR042C	1	120550	0.0012
